# Supplementary material for: TILs Immunophenotype in Breast Cancer Predicts Local Failure and Overall Survival: Analysis in a Large Radiotherapy Trial with Long-Term Follow-Up
Source: Cancers (Basel). 2020 Aug 21;12(9):2365. doi: 10.3390/cancers12092365 (PMC7563743; doi:10.3390/cancers12092365)
Supplement: Supplementary file 1 [file cancers-12-02365-s001.zip]

Archive with 2 entries (2 files):
- cancers-881862 File S1.docx
- cancers-881862 proofed supplementary.docx
